# Supplementary material for: Plasma Levels of Proprotein Convertase Subtilisin/Kexin Type 9 Are Inversely Associated with N-Terminal Pro B-Type Natriuretic Peptide in Older Men and Women
Source: Biomedicines. 2022 Aug 12;10(8):1961. doi: 10.3390/biomedicines10081961 (PMC9405766; doi:10.3390/biomedicines10081961)
Supplement: Supplementary file 1 [file biomedicines-10-01961-s001.zip]

Archive with 1 entries (1 files):
- biomedicines-1804619-supplementary.pdf
